# Supplementary material for: Simultaneous Improvement of Dissolution Behavior and Oral Bioavailability of Antifungal Miconazole via Cocrystal and Salt Formation
Source: Pharmaceutics. 2022 May 22;14(5):1107. doi: 10.3390/pharmaceutics14051107 (PMC9143750; doi:10.3390/pharmaceutics14051107)
Supplement: Supplementary file 1 [file pharmaceutics-14-01107-s001.zip]

Archive with 1 entries (1 files):
- pharmaceutics-1719954-supplementary.pdf
